# Supplementary material for: Clinical Phenotypes of Severe Cow’s Milk Protein Allergy with Various Responses to Amino Acid-Based Formula
Source: Nutrients. 2025 May 26;17(11):1809. doi: 10.3390/nu17111809 (PMC12158079; doi:10.3390/nu17111809)
Supplement: Supplementary file 1 [file nutrients-17-01809-s001.zip]

Archive with 1 entries (1 files):
- nutrients-3621999-supplementary.pdf
